# Supplementary material for: Beyond CE Marking: The Need for Life-Cycle Health Technology Assessment of Medical Devices for Patient Safety and Health-System Value
Source: Healthcare (Basel). 2026 Jul 19;14(14):2179. doi: 10.3390/healthcare14142179 (PMC13409966; doi:10.3390/healthcare14142179)
Supplement: Supplementary file 1 [file healthcare-14-02179-s001.zip]

Archive with 1 entries (1 files):
- healthcare-4356506-supplementary.pdf
